# Supplementary material for: Fatty Acids Rescue the Thermogenic Function of Sympathetically Denervated Brown Fat
Source: Biomolecules. 2021 Sep 29;11(10):1428. doi: 10.3390/biom11101428 (PMC8533276; doi:10.3390/biom11101428)
Supplement: Supplementary file 1 [file biomolecules-11-01428-s001.zip]

Archive with 1 entries (1 files):
- biomolecules-1356603-supplementary.pdf
